# Supplementary material for: Polarized localization and borate-dependent degradation of the Arabidopsis borate transporter BOR1 in tobacco BY-2 cells
Source: F1000Res. 2013 Sep 13;2:185. [Version 1] doi: 10.12688/f1000research.2-185.v1 (PMC3954168; doi:10.12688/f1000research.2-185.v1)
Supplement: Localization and degradation data of the Arabidopsis borate transporter BOR1 in tobacco BY-2 cells — Borate effect on BY-2 growth.csv This is the dataset for Figure 2 in the associated article. Seven-day old tobacco BY-2 cells were subcultured into medium containing the indicated concentration of borate (mM) and shaken for a week. The volume of cells in the culture was measured after sedimentation of the cells by centrifugation. Packed cell volume indicate the actual volume of sedimented cells (ml) and the relative value represent the relative volume of the average of the triplicated experiment at 0.1 mM borate condition, which corresponds to the normal growth condition. Average of relative value and STDEV were used to make Figure 2. BOR1-GFP localization in BY-2 cells.csv This is the dataset for Figures 4C and 8B in the associated research article. The column A “cell type” indicates the cell line and collected image name. PG represents the PIP-GFP, WT represent the wild-type BOR-GFP, and mut represent the mutant BOR-GFP. The numbers after PG, WT and mut indicate the image number. Column B to I represent the actual data collected for the analysis. At each face of the cell images a box was made on the region corresponds to either of the face of the cells and the density of the intensity in the box was quantified (e.g. column B, A1). The same size box was copied close to the box at the outside of the cell and used to quantify the background intensity and the density of the intensity in the box was quantified (e. g. column C, A1 BG). Column J to M represent the subtracted density of fluorescence from the face to background (e. g. column B value minus column C value). The coumn N to Q represent the relative value of intensity to E1 face. The A1, A2, E1, E2 faces are indicated in Figure 4B. Borate medium conc BOR1-GFP degradation.csv This is the dataset for Figure 3C in the associated research article. Time course analysis of the degradation of BOR-GFP was quantified from the gel image. The column A indicate the experiment No. and the relative value of each experiments [file f1000research-2-751-s0000.tgz › Time_course_inhibitors_BOR1_GFP_degradation__Fig._7B_.csv]

Experiment	Condition	0 min	0 min inhibitor	10 min	20 min	30 min	50 min	70 min	90 min	120 min	150 min	180 min
1	No inhibitor plus BORATE	1	NA	1.015046138	0.657343489	0.721821423	0.456185995	0.397041571	0.276442661	0.192198983	0.139493532	0.098143483
2	No inhibitor plus BORATE	1	NA	1.203580769	0.969420599	0.934757696	0.77579578	0.542641245	0.459050923	0.34372838	0.146448254	0.100164534
3	No inhibitor plus BORATE	1	NA	0.818921794	0.832156768	0.445146081	0.464556226	0.391892893	0.247429723	0.235078204	0.116992568	0.118761112
4	No inhibitor plus BORATE	1	NA	1.076544332	0.890658276	0.835495684	0.758242967	0.440000672	0.426956425	0.277486621	0.221514648	0.021230486
1	plus TIBA plus BORATE	1	1.025877369	0.923784586	0.758456661	0.772573029	0.584749974	0.957011214	0.69020015	0.696882101	0.710722488	0.845899378
2	plus TIBA plus BORATE	1	0.876196348	0.983617645	0.895931619	1.082714956	1.178788263	1.123066336	1.075194881	0.932828075	0.950360764	1.004208463
3	plus TIBA plus BORATE	1	0.650072519	0.747346464	0.437572062	0.634494263	0.505873554	0.573752787	0.479476269	0.72751818	0.562329251	0.681507567
4	plus TIBA plus BORATE	1	0.765224615	0.689475857	0.890883439	1.026366513	1.038677047	1.002898925	0.985765217	1.056527505	0.896464477	0.829386644
1	plus Tyrphostin plus BORATE	1	0.978404761	1.015472803	0.768856384	0.700738002	0.537949352	0.745625315	0.688747206	0.727935515	0.538943115	0.858443189
2	plus Tyrphostin plus BORATE	1	0.876687373	1.505779366	1.16007445	0.920707813	0.777302143	1.056127857	1.155139369	1.148675556	0.936242261	1.058568124
3	plus Tyrphostin plus BORATE	1	0.640729817	0.564307759	0.512194974	0.504518488	0.451585564	0.650072519	0.730969027	0.708688586	0.682645116	0.673707724
4	plus Tyrphostin plus BORATE	1	1.099499451	0.971625772	1.173284087	1.142223175	1.260731108	0.778998363	0.871668661	0.840464345	1.031405076	0.924398199
